# Supplementary material for: Genotype-Phenotype Correlations in Neurofibromatosis Type 1: A Single-Center Cohort Study
Source: Cancers (Basel). 2021 Apr 14;13(8):1879. doi: 10.3390/cancers13081879 (PMC8070780; doi:10.3390/cancers13081879)
Supplement: Supplementary file 1 [file cancers-13-01879-s001.zip]

Archive with 1 entries (1 files):
- cancers-1153713-supplementary.pdf
